# Supplementary material for: Functional Characterization of Schizophrenia-Associated Variation in CACNA1C
Source: PLoS One. 2016 Jun 8;11(6):e0157086. doi: 10.1371/journal.pone.0157086 (PMC4898738; doi:10.1371/journal.pone.0157086)
Supplement: S1 Table — These variants are in high LD with the disease-associated SNP rs1006737, and were therefore included in DLR constructs and as probes for both EMSAs and protein microarrays. (XLSX) [file pone.0157086.s006.xlsx]

## Sheet: Sheet1
rs ID	Chromosome	Position (hg19)	Strand	Non-risk Allele	Risk Allele	R^2 with rs1006737
rs34382810	chr12	2340797	+	A	C	0.737
rs7965923	chr12	2341384	+	C	A	0.897
rs769087	chr12	2344643	+	G	A	1
rs1006737	chr12	2345294	+	G	A	1
rs2159100	chr12	2346392	+	C	T	1
rs12315711	chr12	2346829	+	T	A	1
rs11062170	chr12	2348843	+	G	C	1
rs4765905	chr12	2349583	+	G	C	1
rs758170	chr12	2361459	+	C	T	1
rs2370414	chr12	2368395	+	A	G	0.737
rs10774035	chr12	2368673	+	C	T	1
rs10774036	chr12	2386947	+	C	T	0.966
rs10744560	chr12	2387098	+	C	T	0.966
rs12311439	chr12	2394780	+	A	T	0.966
rs1024582	chr12	2402245	-	C	T	0.933
rs4298967	chr12	2408193	+	G	A	0.933
