# Supplementary material for: Functional Characterization of Schizophrenia-Associated Variation in CACNA1C
Source: PLoS One. 2016 Jun 8;11(6):e0157086. doi: 10.1371/journal.pone.0157086 (PMC4898738; doi:10.1371/journal.pone.0157086)
Supplement: S2 Table — “NR” indicates protein binds only to the non-risk allele, “R” indicates the protein binds only the risk allele, “B” indicates protein binds both alleles, “+” indicated binding to control oligo, “n/a” indicates that the protein was not included on the previous version of the array where 460 DNA oligos were tested, blank cells indicate no binding. The bolded proteins bind at least 3 of the 16 SNPs, but were not present on the previous version of the array, so we do not have binding frequency data. (XLSX) [file pone.0157086.s007.xlsx]

## Sheet: Sheet1
	rs10774035	rs10774036	rs10744560	rs4765905	rs2159100	rs11062170	rs1006737	rs2370414	rs12315711	rs4298967	rs769087	rs758170	rs7965923	rs12311439	rs34382810	rs1024582	control motif 253	control motif 275	control motif 372	N Controls / 460
RBM12				B	R	B	B	R	B		NR	R	NR		R	R		+		0
TERF1	R		B	R	R	NR		NR	R		B		NR		R	NR		+		83
Bicc1	R			NR	B			B		NR	NR		R	B	NR	R	+	+	+	n/a
C9orf156	B	R		R	R	NR		NR			R		NR		R	NR	+	+	+	9
EXOG	B	R	R	NR	NR		R	NR	R					R	NR			+	+	n/a
UNG					B	NR	B	NR	R		B	R	NR		R	B				50
HIST1H1A	B			R	R	B		B	R		R		NR		R		+	+		2
MGC17986	B			NR	B					NR			R	B	NR	R	+	+	+	n/a
NPM2	B				R	B	B	NR			NR		NR		R			+		61
GAPDH							NR	NR	NR		B	R	NR		R	NR				n/a
PKNOX2					B	NR	R		R			R			R	R				5
TAF15				R	NR	NR	R	NR	R			NR								n/a
HR	B			NR						NR			R	B	NR		+	+	+	n/a
GAS7	R		B		B	NR						R			R		+	+		n/a
INHBB			NR				R	B				R			R	R	+	+		n/a
EIF4B			B		B	B							NR		R	R		+		0
SMARCC1	B				B	R		B	R				NR					+		1
WHSC2					B	B	R						NR		R	R	+			6
MAX		R		R	B	R					R		NR							0
DDX6					B	R	R		R				NR							n/a
DLX4				R		B				R	R					NR				n/a
HNRNPK				NR	B							R	R				+	+	+	n/a
BNC	R			NR						NR				B						n/a
CS									NR				NR		R	NR				n/a
LZTFL1												R	NR		R	R				68
PCBP3							R		NR			R		R						n/a
PRNP									R		NR		NR			NR				3
PSPC1												R	NR		R	R				0
ROD1				R		R							NR		R					n/a
TARDBP						NR							NR		R	R				n/a
AHNAK					B				R						B					n/a
BNIP3L	B							B		B										n/a
CBFA2T3							R		R					R						73
CPSF4				R								R	NR							19
EIF1AD						R						B				R				n/a
GADD45A	B				NR	B														6
HIST1H1C					B	B		B												n/a
PCBP1							R					B		B						n/a
TCEAL6							R	NR							R					23
TIA1				R									NR			R				10
ZKSCAN5				R	NR	R														2
ZNF34					B		R									R				59
ALDOA			B										NR							n/a
CIAO1									R					NR						n/a
DAZAP1													NR		R					27
HEAB					NR									R						n/a
HMGB1		R												R						n/a
HMGN1						NR		B												1
HNRNPC				R							NR									n/a
KIAA0907												R				R				16
NPM1						B			R											32
RBPMS								NR	R											n/a
SMPX							R					R								9
SPG7						R										R				n/a
TRIM24												R				R				n/a
ZNF207													NR		R					4
UBE2K				NR														+		n/a
ZCCHC10											NR								+	n/a
AAK1							R													n/a
AI043120						B														n/a
ANXA11						R														10
ARC				R																n/a
BAD																R				4
BCL6						R														n/a
CBX5						B														1
DDX21						B														n/a
DNMT3A								B												4
EEF1A2														B						n/a
HAGH												R								n/a
HIST1H2BO												R								2
HMGN3		R																		n/a
HSPE1		R																		71
IARS2																R				n/a
JMJ	B																			n/a
MAPK8						R														n/a
MLX						R														23
MSI1																NR				12
NFKB1											NR									n/a
OAT														B						n/a
OBFC1												R								0
PABPC1													NR							38
PAXIP1																R				9
PCBP2												R								n/a
PCBP4							R													n/a
PCNXL2														B						1
PPIH														NR						n/a
PRM2															R					n/a
RALY				R																0
SCAPER		NR																		n/a
SFRS1					R															n/a
SFRS16						R														n/a
SP100																R				1
SPR			R																	13
SSBP1		R																		n/a
SUB1						B														n/a
TOB2				NR																5
TP53						B														1
TXNL4A												R								n/a
UQCRB														B						12
ZC3H15								B												n/a
ZNF330																R				68
ZNF77										R										n/a
ZNF830																R				n/a
FAIM3																	+		+	n/a
CBX1																		+		n/a
DRAP1																			+	n/a
ETNK2																		+		n/a
MRPS26																		+		n/a
NR4A1																		+		5
PCCA																		+		n/a
RIN3																		+		n/a
RPL11																		+		n/a
TMEM161A																		+		n/a
ZNF187																			+	n/a
