# Supplementary material for: Functional Characterization of Schizophrenia-Associated Variation in CACNA1C
Source: PLoS One. 2016 Jun 8;11(6):e0157086. doi: 10.1371/journal.pone.0157086 (PMC4898738; doi:10.1371/journal.pone.0157086)
Supplement: S3 Table — Viewpoint indicates which promoter, CACNA1C or CCAT, was used. The “Reads” column indicates the total number of reads starting with the barcode unique to that experiment, followed by the percent of reads mapping to the viewpoint sequence, and the percent of reads that continue beyond the viewpoint to an interacting fragment on chromosome 12, where CACNA1C and CCAT are located. (XLSX) [file pone.0157086.s008.xlsx]

## Sheet: Results_reported_QC
	View Point	Cell Line	Primary Enzyme	Replicate	Reads	map to viewpoint	map to chr. 12
	CACNA1C	SK-N-SH	EcoRI	1	2796849	0.828399	0.614913
	CACNA1C	SK-N-SH	NcoI	1	2928518	0.854102	0.248431
	CACNA1C	SK-N-SH	NcoI	2	2850733	0.805739	0.276459
	CACNA1C	SK-N-SH	HindIII	1	8633143	0.902553	0.797524
	CACNA1C	HEK293	HindIII	1	6859247	0.876345	0.705374
	CACNA1C	HEK293	HindIII	2	7302600	0.903108	0.838189
	CCAT	HEK293	HindIII	1	1437643	0.969661	0.742732
	CCAT	SKNSH	HindIII	1	1546521	0.959494	0.55051
